# Supplementary material for: In Vitro Activity of Sertraline, an Antidepressant, Against Antibiotic-Susceptible and Antibiotic-Resistant Helicobacter pylori Strains
Source: Pathogens. 2019 Nov 10;8(4):228. doi: 10.3390/pathogens8040228 (PMC6963513; doi:10.3390/pathogens8040228)
Supplement: Supplementary file 1 [file pathogens-08-00228-s001.zip]

Archive with 1 entries (1 files):
- pathogens-638387-supplementary.xlsx
